# Supplementary material for: Reproducibility Evaluation of Urinary Peptide Detection Using CE-MS
Source: Molecules. 2021 Nov 30;26(23):7260. doi: 10.3390/molecules26237260 (PMC8658976; doi:10.3390/molecules26237260)
Supplement: Supplementary file 1 [file molecules-26-07260-s001.zip › Table S2.xlsx]

## Sheet: Sheet 1
Protein_name	Symbol
Albumin	ALB
CD99 antigen	CD99
Collagen alpha-1(XI) chain	COL11A1
Collagen alpha-2(XI) chain	COL11A2
Collagen alpha-1(XIII) chain	COL13A1
Collagen alpha-1(XV) chain	COL15A1
Collagen alpha-1(XVI) chain	COL16A1
Collagen alpha-1(I) chain	COL1A1
Collagen alpha-2(I) chain	COL1A2
Collagen alpha-1(XXII) chain	COL22A1
Collagen alpha-1(II) chain	COL2A1
Collagen alpha-1(III) chain	COL3A1
Collagen alpha-1(IV) chain	COL4A1
Collagen alpha-2(IV) chain	COL4A2
Collagen alpha-3(IV) chain	COL4A3
Collagen alpha-4(IV) chain	COL4A4
Collagen alpha-5(IV) chain	COL4A5
Collagen alpha-1(V) chain	COL5A1
Collagen alpha-2(V) chain	COL5A2
Collagen alpha-3(V) chain	COL5A3
Collagen alpha-1(VI) chain	COL6A1
Collagen alpha-1(VII) chain	COL7A1
Collagen alpha-3(IX) chain	COL9A3
Fibrinogen alpha chain	FGA
Sodium/potassium-transporting ATPase subunit gamma	FXYD2
Hemoglobin subunit alpha	HBA1
Polymeric immunoglobulin receptor	PIGR
Alpha-1-antitrypsin	SERPINA1
Osteopontin	SPP1
Uromodulin	UMOD
